# Supplementary material for: Metformin and Niclosamide Synergistically Suppress Wnt and YAP in APC-Mutated Colorectal Cancer
Source: Cancers (Basel). 2021 Jul 9;13(14):3437. doi: 10.3390/cancers13143437 (PMC8308039; doi:10.3390/cancers13143437)
Supplement: Supplementary file 1 [file cancers-13-03437-s001.zip]

Archive with 1 entries (1 files):
- cancers-1228604-supplementary.pdf
